# Supplementary material for: Diastereoselective Synthesis of the Borylated d-Galactose Monosaccharide 3-Boronic-3-Deoxy-d-Galactose and Biological Evaluation in Glycosidase Inhibition and in Cancer for Boron Neutron Capture Therapy (BNCT)
Source: Molecules. 2023 May 24;28(11):4321. doi: 10.3390/molecules28114321 (PMC10254170; doi:10.3390/molecules28114321)
Supplement: Supplementary file 1 [file molecules-28-04321-s001.zip]

Archive with 2 entries (2 files):
- molecules-2379987-supplementary.pdf
- Video S1-Borane trapping with diethanolamine on the D-galactose derivative.mov
